# Supplementary material for: Identification of cold tolerance QTLs at the bud burst stage in 211 rice landraces by GWAS
Source: BMC Plant Biol. 2021 Nov 20;21:542. doi: 10.1186/s12870-021-03317-7 (PMC8605578; doi:10.1186/s12870-021-03317-7)
Supplement: Supplementary file 1 — Additional file 1: Table S1. Geographical distribution and indica or japonica type of 211 rice varieties [file 12870_2021_3317_MOESM1_ESM.xls]

## Sheet: Sheet1
						Table 1. SR (seedling survival rate) after cold treatment at the bud burst stage
						SR(%)	The total number	Number of indica	Number of japonica
						0≤X≤20	101	99	2
						20<X≤40	19	17	2
						40<X≤60	11	8	3
						60<X≤80	11	1	10
						80<X≤100	69	5	64
