# Supplementary material for: Identification of cold tolerance QTLs at the bud burst stage in 211 rice landraces by GWAS
Source: BMC Plant Biol. 2021 Nov 20;21:542. doi: 10.1186/s12870-021-03317-7 (PMC8605578; doi:10.1186/s12870-021-03317-7)
Supplement: Supplementary file 2 — Additional file 2: Table S2. SR of the 211 rice varieties [file 12870_2021_3317_MOESM2_ESM.xls]

## Sheet: Sheet1
							Table 2. Correlations between SR, latitude and indica or japonica type
							Traits	SR	Latitude	Indica or japonica type
							SR		0.714**	0.0.851**
							Latitude			0.910**
							Indica or japonica type
							**Indicates significance at the 1% level
