# Supplementary material for: Identification of cold tolerance QTLs at the bud burst stage in 211 rice landraces by GWAS
Source: BMC Plant Biol. 2021 Nov 20;21:542. doi: 10.1186/s12870-021-03317-7 (PMC8605578; doi:10.1186/s12870-021-03317-7)
Supplement: Supplementary file 3 — Additional file 3: Table S3. 39 candidate genes for qSR9 [file 12870_2021_3317_MOESM3_ESM.xls]

## Sheet: Sheet1
	Table 3. Summary of the significant SNPs detected by GWAS and the overlapping QTLs reported previously
	QTL ID	Trait	Chr.	Peak SNPs	P value	R2	Previous QTL/genes	References
	qSR2-1	seedling survival rate	2	3379509	8.98682e-06	0.0765758
	qSR2-2	seedling survival rate	2	4435145	9.70471e-07	0.0856704	OsWRKY71	Kim et al.(2016)
	qSR3-1	seedling survival rate	3	10230171	3.16019e-06	0.0712282	qLVG3	Han et al.(2006)
	qSR3-2	seedling survival rate	3	10552889	1.48491e-06	0.0683459	qLVG3	Han et al.(2006)
	qSR3-3	seedling survival rate	3	11316517	1.6442e-06	0.0579763	qLVG3	Han et al.(2006)
							OsMYB2	Yang et al.(2012)
							OsCIPK03	Xiang et al.(2007)
	qSR3-4	seedling survival rate	3	13860165	1.71786e-08	0.111646
	qSR3-5	seedling survival rate	3	15042189	2.19036e-08	0.0941119
	qSR3-6	seedling survival rate	3	29271308	4.88892e-05	0.0382748
	qSR3-7	seedling survival rate	3	33444741	7.76517e-06	0.0488654
	qSR4	seedling survival rate	4	11487556	2.45606e-05	0.0388872
	qSR7	seedling survival rate	7	29111646	1.76953e-05	0.0394755
	qSR9	seedling survival rate	9	7106185	4.07294e-09	0.136903	clr9	Oh et al.(2004)
