# Supplementary material for: Identification of cold tolerance QTLs at the bud burst stage in 211 rice landraces by GWAS
Source: BMC Plant Biol. 2021 Nov 20;21:542. doi: 10.1186/s12870-021-03317-7 (PMC8605578; doi:10.1186/s12870-021-03317-7)
Supplement: Supplementary file 4 — Additional file 4: Table S4. The SNPs data used for performed GWAS [file 12870_2021_3317_MOESM4_ESM.xls]

## Sheet: Sheet1
					Table 4. Candidate genes in the qSR9 regions
					QTL	Putative genes	Putative protein functions	Reference genes
					qSR9	LOC_Os09g12440	retrotransposon protein, putative, unclassified, expressed	COLD1
						LOC_Os09g12470	hypothetical protein	CTB1
						LOC_Os09g12520	hypothetical protein	LTG1
						LOC_Os09g12580	expressed protein	OsWRKY71
						LOC_Os09g12720	zinc finger, C3HC4 type domain containing protein, expressed	OsbZIP73
